# Supplementary material for: Characteristics of Umami Taste of Soy Sauce Using Electronic Tongue, Amino Acid Analyzer, and MALDI−TOF MS
Source: Foods. 2024 Jul 16;13(14):2242. doi: 10.3390/foods13142242 (PMC11276169; doi:10.3390/foods13142242)
Supplement: Supplementary file 1 [file foods-13-02242-s001.zip]

Archive with 1 entries (1 files):
- foods-3072452-supplementary.pdf
